# Supplementary material for: Anatomical Features and Material Properties of Human Surrogate Head Models Affect Spatial and Temporal Brain Motion under Blunt Impact
Source: Bioengineering (Basel). 2024 Jun 25;11(7):650. doi: 10.3390/bioengineering11070650 (PMC11273380; doi:10.3390/bioengineering11070650)
Supplement: Supplementary file 1 [file bioengineering-11-00650-s001.zip]

Archive with 1 entries (1 files):
- bioengineering-3070380-supplementary.pdf
